# Supplementary material for: A Plasmid-Borne Gene Cluster Flanked by Two Restriction-Modification Systems Enables an Arctic Strain of Psychrobacter sp. to Decompose SDS
Source: Int J Mol Sci. 2023 Dec 31;25(1):551. doi: 10.3390/ijms25010551 (PMC10779009; doi:10.3390/ijms25010551)
Supplement: Supplementary file 1 [file ijms-25-00551-s001.zip]

Archive with 1 entries (1 files):
- ijms-2762453-supplementary.pdf
